# Supplementary material for: Evaluation of superficial xenograft volume estimation by ultrasound and caliper against MRI in a longitudinal pre-clinical radiotherapeutic setting
Source: PLoS One. 2024 Jul 25;19(7):e0307558. doi: 10.1371/journal.pone.0307558 (PMC11271909; doi:10.1371/journal.pone.0307558)
Supplement: S1 Dataset — (XLSX) [file pone.0307558.s002.xlsx]

## Sheet: Sheet1
ID	Treatment type	T after treat [days]	caliperLength [mm]	caliperWidth [mm]	caliperVolEst [mm3]	USLength [mm]	USWidth [mm]	USDepth [mm]	USVolEst [mm3]	MRVolEst [mm3]	ID (original)
1	PSMA	-5	6.8	6.2	130.696	10.7	7.9	3.6	152.154		1
1	PSMA	5								4.01562	1
1	PSMA	9	7	5.6	109.76	3.5	2.6	1.5	6.825		1
1	PSMA	16	6.1	6	109.8	2.7	2.1	1.6	4.536		1
1	PSMA	20	7.4	7	181.3	3.3	2.5	1.2	4.95		1
1	PSMA	21								12.4531	1
2	PSMA	-5	6.5	5.3	91.2925	6.3	3.4	1.7	18.207		2
2	PSMA	0								56.1953	2
2	PSMA	5								115.188	2
2	PSMA	9	11.2	10.1	571.256	7.4	7.4	3.1	84.878		2
2	PSMA	16	13.3	12.7	1072.58	12.3	9.4	7.3	422.013		2
2	PSMA	20	15.5	13.6	1433.44	14.3	12.9	8.4	774.774		2
2	PSMA	21								658.602	2
3	PSMA	-5	7.6	6.5	160.55	5.8	4	1.8	20.88		8
3	PSMA	0								19.3125	8
3	PSMA	5								58.5625	8
3	PSMA	9	11.2	7.9	349.496	9.5	5.3	2.9	73.0075		8
3	PSMA	16	14.1	9.6	649.728	13.4	7.9	4.2	222.306		8
3	PSMA	20	14.5	9.6	668.16	13.4	7.9	4.2	222.306		8
3	PSMA	21								209.922	8
4	XenX	-33	7.9	6.9	188.06	6.6	5.9	3.3	64.251		3
4	XenX	-19	8.9	7.5	250.312	4.2	3.7	1.4	10.878		3
4	XenX	-12	9.5	7.2	246.24	7.4	4.5	2.7	44.955		3
4	XenX	-8	10.1	8.3	347.895	6.3	4.9	2.8	43.218		3
4	XenX	-1								181.047	3
4	XenX	2	11.2	10	560	9.2	6.8	4.5	140.76	206.469	3
5	XenX	-33	7.4	6.1	137.677	3.9	2.8	1.4	7.644		5
5	XenX	-19	9	7.8	273.78	7.9	2.3	1.7	15.4445		5
5	XenX	-12	9.5	8.1	311.647	6.2	4.5	3	41.85		5
5	XenX	-8	9.6	8.2	322.752	6.9	5.4	3.5	65.205		5
5	XenX	-1								192.844	5
5	XenX	2	11.7	9.2	495.144	8.4	7.9	5.1	169.218	239.203	5
5	XenX	9	12.6	9	510.3	10.1	8	5.8	234.32	283.594	5
5	XenX	15	12.3	9.3	531.914	11.9	7.4	6	264.18	323.5	5
6	XenX	-33	6.8	5.7	110.466						6
6	XenX	-19	8.6	7.3	229.147	8.6	4.6	3	59.34		6
6	XenX	-12	9.2	7.6	265.696	7.5	6.7	3.7	92.9625		6
6	XenX	-8	9.4	8.2	316.028	6.7	6.3	3.6	75.978		6
6	XenX	-1								267.922	6
6	XenX	2	13	10.2	676.26	11.7	9.5	4.8	266.76	283.594	6
6	XenX	9	12.1	10.4	654.368	10.9	8.3	5.3	239.745	203.578	6
6	XenX	15	12	10.8	699.84	11.3	9.2	6.3	327.474	275.156	6
7	XenX	-14	11.2	6.1	208.376						9
7	XenX	-7	14.5	9.8	696.29	12.4	8.1	7.6	381.672		9
7	XenX	-1								1253.19	9
7	XenX	0	17	10.8	991.44	13.9	10	9.7	674.15		9
8	XenX	-14	12.8	9.7	602.176						10
8	XenX	-7	14.7	12	1058.4	14.4	9.6	7.6	525.312		10
8	XenX	-1								1252.94	10
8	XenX	0	17.2	15.4	2039.58	15.7	11.1	9.8	853.923		10
8	XenX	3								1330.53	10
8	XenX	7	18.5	15.3	2165.33	17.9	13.6	10.7	1302.4		10
8	XenX	10								1190.39	10
8	XenX	14								1084.83	10
9	Untreated	-24	8.4	7.2	217.728						2
9	Untreated	-17	9.8	8	313.6	10.3	8	3.7	152.44		2
9	Untreated	-10	12.1	9.1	501	10.4	7.5	4.6	179.4		2
9	Untreated	-3	12.4	10.8	723.168	9.8	7.5	5.2	191.1		2
10	Untreated	-24	10.1	6.4	206.848						3
10	Untreated	-17	10.1	8.3	347.895	6.4	5.9	4.7	88.736		3
10	Untreated	-10	12.9	9	522.45	8.3	6.3	5.3	138.569		3
10	Untreated	-3	14.1	9.4	622.938	11.6	7.5	6.4	278.4		3
11	Untreated	-24	10.8	10.2	561.816						4
11	Untreated	-17	12.3	11.2	771.456	9.5	9.5	6.7	302.337		4
11	Untreated	-10	14.3	12.9	1189.83	12.2	10.2	8.7	541.314		4
11	Untreated	-3	16	15.8	1997.12	14.4	14.2	10.7	1093.97		4
12	Untreated	-24	12.4	8.8	480.128						7
12	Untreated	-17	14.4	11.1	887.112	13.4	8.3	6.4	355.904		7
12	Untreated	-10	15.6	12.8	1277.95	13.5	12.4	7.8	652.86		7
12	Untreated	-3	17.8	15.5	2138.22	16.3	13.6	10.6	1174.9		7
13	Untreated	7	7.3	6	131.4	5.9	5	2.1	30.975		4
13	Untreated	21	6.1	4.6	64.538	5	4.9	2.8	34.3		4
13	Untreated	28	5.2	5.1	67.626	5	2.9	1.3	9.425		4
14	Untreated	7	6.5	5	81.25	6.6	3.2	1.5	15.84		7
15	Untreated	0	9	7.9	280.845	9	6.3	4	113.4		1
15	Untreated	9	13.4	9.7	630.403	10.6	9.1	5.7	274.911		1
16	Untreated	0	10.6	7.1	267.173	8.2	5.2	4.1	87.412		2
16	Untreated	9	14	9.2	592.48	11.3	11.1	6.4	401.376		2
17	Untreated	21	9.1	8	291.2						3
17	Untreated	29	10.2	8.8	394.944						3
17	Untreated	33								514.438	3
17	Untreated	37	15.4	12.6	1222.45						3
17	Untreated	37								814.078	3
17	Untreated	40								1084.5	3
17	Untreated	44	15.7	13.9	1516.7						3
17	Untreated	44								1432.33	3
18	Untreated	9	8.4	7.6	242.592	9.7	7.5	5.1	185.512		4
19	Untreated	29	8.1	5.8	136.242						5
19	Untreated	33								178.562	5
19	Untreated	37	10.2	9.1	422.331						5
19	Untreated	37								332.75	5
19	Untreated	40								397.828	5
19	Untreated	44	10.5	10.2	546.21						5
19	Untreated	44								671.625	5
19	Untreated	50	14.7	13.8	1399.73						5
19	Untreated	54								1479.36	5
19	Untreated	58	17.7	16.5	2409.41						5
19	Untreated	58								1870.33	5
20	Untreated	0	7.3	6.4	149.504	5.8	4.5	3.2	41.76		6
20	Untreated	9	11.8	9.1	488.579	9.2	7.5	4.5	155.25		6
21	Untreated	0	9.4	8.6	347.612	7	5.4	2.2	41.58		7
21	Untreated	9	11.2	10.7	641.144	9.3	9.1	6.1	258.122		7
22	Untreated	9	8	6.3	158.76	6.3	5	3.5	55.125		8
22	Untreated	21	9.6	8.2	322.752						8
22	Untreated	29	12.5	9.9	612.562						8
22	Untreated	33								819.281	8
22	Untreated	37	15.3	11.6	1029.38						8
22	Untreated	37								1049.75	8
22	Untreated	40								1184.83	8
22	Untreated	44	16.3	13.6	1507.42						8
22	Untreated	44								1517.61	8
23	Untreated	0	9.7	9.2	410.504	6.9	6.9	2.6	61.893		9
23	Untreated	9	13.2	9.8	633.864	10.9	9.9	5.8	312.939		9
25	Untreated	0	10.9	6.6	237.402	7.8	5.1	3.1	61.659		11
25	Untreated	9	12.5	9.6	576	9.7	6.8	5.1	168.198		11
26	Untreated	50	10.3	9.1	426.471						12
26	Untreated	54								596.562	12
26	Untreated	58	13.6	10.5	749.7						12
26	Untreated	58								843.156	12
26	Untreated	63	14.6	12.6	1158.95						12
26	Untreated	63								975.641	12
26	Untreated	69	15.2	14.1	1510.96						12
26	Untreated	69								1480.94	12
27	Untreated	0	6.1	5.6	95.648	3.8	2.8	2.3	12.236		13
27	Untreated	9	9.11	7.3	242.736	6	5.6	4.5	75.6		13
28	Untreated	0	10.2	8.7	386.019	8.9	7.7	5.3	181.605		14
28	Untreated	9	11.9	10.4	643.552	10	9.6	7.2	345.6		14
29	Untreated	21	9.3	7.1	234.406						15
29	Untreated	29	12.5	11.1	770.062						15
29	Untreated	33								937.203	15
29	Untreated	37	16.3	14.8	1785.18						15
29	Untreated	37								1318.19	15
29	Untreated	40								1539.31	15
29	Untreated	44	18.6	13.5	1694.92						15
29	Untreated	44								1883.62	15
